# Supplementary material for: Brain-Derived Neurotrophic Factor in Acute Coronary Syndromes: Beyond Diagnosis Toward Biological Phenotyping and Risk Stratification
Source: Int J Mol Sci. 2026 Apr 25;27(9):3826. doi: 10.3390/ijms27093826 (PMC13163832; doi:10.3390/ijms27093826)
Supplement: Supplementary file 1 [file ijms-27-03826-s001.zip]

Archive with 1 entries (1 files):
- ijms-4241010-supplementary.pdf
